# Supplementary material for: Conserved Central Intraviral Protein Interactome of the Herpesviridae Family
Source: mSystems. 2019 Oct 1;4(5):e00295-19. doi: 10.1128/mSystems.00295-19 (PMC6774017; doi:10.1128/mSystems.00295-19)
Supplement: TABLE S1 [file mSystems.00295-19-st001.xlsx]

## Sheet: Sheet 1
Table 1
Table S1. List of core herpesvirus proteins used in this study. Proteins in the same row are homologues.
HSV1	HCMV	EBV
UL1 (P10185)	UL115 (F5HCH8)	BKRF2, gL (P03212)
UL10 (P04288)	UL100 (Q6SW43)	BBRF3, gM (P03215)
UL11 (P04289)	UL99 (F5HI87)	BBLF1 (P0CK51)
UL12 (P04294)	UL98 (F5HF49)	BGLF5 (P03217)
UL13 (P04290)	UL97 (Q6SW46)	BGLF4 (P13288)
UL14 (P04291)	UL95 (Q6SW48)	BGLF3 (P03220)
UL15 (P04295)	UL89 (F5HCU8)	BGRF1/BDRF1, BGRF1−BDRF1 (P03219)
UL16 (P10200)	UL94 (F5HAC7)	BGLF2 (P0CK53)
UL17 (P10201)	UL93 (Q6SW50)	BGLF1, CVC1 (P03222)
UL18 (P10202)	UL85 (F5HIN9)	BDLF1, TRX2 (P25214)
UL19, MCP (P06491)	UL86 (F5HGT1)	BcLF1 (P03226)
UL2 (P10186)	UL114 (F5HI85)	BKRF3, UNG (P12888)
UL21 (P10205)	UL88 (F5H9F9)	BTRF1 (P30119)
UL22 (P06477)	UL75 (Q6SW67)	BXLF2, gH (P03231)
UL24 (P10208)	UL76 (Q6SW66)	BXRF1 (P03232)
UL25 (P10209)	UL77 (Q6SW65)	BVRF1, CVC2 (P03233)
UL26 (P10210)	UL80 (Q6SW62)	BVRF2, P40 (P03234)
UL26.5, UL26 (P10210)	UL80.5, UL80 (Q6SW62)	BVRF2, BdRF1 (P03234)
UL27 (P10211)	UL55 (F5HB53)	BALF4, gB (P03188)
UL28 (P10212)	UL56 (F5HC79)	BALF3, TRM1 (P25939)
UL29 (P04296)	UL57 (F5HDQ6)	BALF2, DBP (P03227)
UL30 (P04293)	UL54 (Q6SW77)	BALF5 (P03198)
UL31 (P10215)	UL53 (F5HFZ4)	BFLF2, NEC1 (P0CK47)
UL32 (P10216)	UL52 (Q6SW79)	BFLF1 (P03184)
UL33 (P10217)	UL51 (F5HGI9)	BFRF1A (A0A1P7U110)
UL34 (P10218)	UL50 (Q6SW81)	BFRF1, NEC2 (P03185)
UL35 (P10219)	UL48A (F5HEN7)	BFRF3, SCP (P14348)
UL36 (P10220)	UL48 (Q6SW84)	BPLF1 (P03186)
UL37 (P10221)	UL47 (Q6SW85)	BOLF1 (P03189)
UL38 (P32888)	UL46 (F5HA93)	BORF1 (P03187)
UL39 (P08543)	UL45 (Q6SW87)	BORF2, RIR1 (P03190)
UL42 (P10226)	UL44 (F5HC97)	BMRF1 (P03191)
UL49A (O09800)	UL73 (F5HHQ0)	BLRF1, gN (P03196)
UL5 (P10189)	UL105 (F5HEN8)	BBLF4, HELI (Q777D7)
UL36 (P10220)	UL48 (Q6SW84)	BPLF1 (P03186)
UL37 (P10221)	UL47 (Q6SW85)	BOLF1 (P03189)
UL38 (P32888)	UL46 (F5HA93)	BORF1 (P03187)
UL39 (P08543)	UL45 (Q6SW87)	BORF2, RIR1 (P03190)
UL42 (P10226)	UL44 (F5HC97)	BMRF1 (P03191)
UL49A (O09800)	UL73 (F5HHQ0)	BLRF1, gN (P03196)
UL5 (P10189)	UL105 (F5HEN8)	BBLF4, HELI (Q777D7)
UL50 (P10234)	UL72 (Q6SW70)	BLLF3, DUT (P03195)
UL51 (P10235)	UL71 (F5HEA3)	BSRF1 (P0CK49)
UL52 (P10236)	UL70 (F5HG51)	BSLF1 (P03193)
UL54 (P10238)	UL69 (Q6SW73)	BMLF1, BSLF2 (Q04360)
UL6 (P10190)	UL104 (F5HBR4)	BBRF1 (P03213)
UL7 (P10191)	UL103 (F5HA10)	BBRF2 (P29882)
UL8 (P10192)	UL102 (F5HIG1)	BBLF2−BBLF3 (Q8AZJ7)
