# Supplementary material for: Conserved Central Intraviral Protein Interactome of the Herpesviridae Family
Source: mSystems. 2019 Oct 1;4(5):e00295-19. doi: 10.1128/mSystems.00295-19 (PMC6774017; doi:10.1128/mSystems.00295-19)
Supplement: TABLE S2 [file mSystems.00295-19-st002.xlsx]

## Sheet: Sheet 1
Table 1
Table S2. Functional annotation for proteins in the central interactome Data retrieved from HVint2.0
Protein (UniProtKB)	Gene name	Proposed biological roles	Original Source
P10185	UL1, gL	viral entry into host cell	UniProtKB,GO,18596102
P04288	UL10, gM	tegumentation (secondary envelopment), viral entry into host cell	UniProtKB,GO,18596102,23678175,25746210
P04289	UL11	tegumentation/egress	UniProtKB,GO,18596102
P04294	UL12	replication	UniProtKB,GO,18596102
P04290	UL13	tegumentation/egress	UniProtKB,GO,18596102,26115119
P04291	UL14	uncharacterised	UniProtKB,GO,18596102
P04295	UL15	replication, DNA packaging	UniProtKB,GO,18596102
P10200	UL16	tegumentation/egress	UniProtKB,GO,18596102
P10201	UL17	capsid assembly, DNA packaging	UniProtKB,GO,18596102,17531807
P10202	UL18	capsid assembly	UniProtKB,GO,18596102
P06491	UL19	capsid assembly	UniProtKB,GO,18596102
P10186	UL2	replication	UniProtKB,GO,18596102
P10205	UL21	tegumentation	UniProtKB,GO,18596102
P06477	UL22, gH	viral entry into host cell	UniProtKB,GO,18596102
P10209	UL25	capsid assembly/dna packaging	UniProtKB,GO,18596102,17531807
P10210	UL26	capsid assembly	UniProtKB,GO,18596102
P10211	UL27, gB	viral entry into host cell	UniProtKB,GO,18596102
P10212	UL28	replication/dna packaging	UniProtKB,GO,18596102
P04296	UL29	replication	UniProtKB,GO,18596102
P04293	UL30	replication	UniProtKB,GO,18596102
P10215	UL31	tegumentation (primary envelopment, nuclear egress)	UniProtKB,GO,18596102
P10216	UL32	dna packaging	UniProtKB,GO,18596102
P10217	UL33	replication/dna packaging	UniProtKB,GO,18596102
P10218	UL34	tegumentation (primary envelopment, nuclear egress)	UniProtKB,GO,18596102
P10219	UL35	capsid assembly	UniProtKB,GO,18596102
P10220	UL36	capsid assembly, tegumentation (secondary envelopment)	UniProtKB,GO,18596102
P10215	UL31, NEC1	tegumentation (primary envelopment, nuclear egress)	UniProtKB,GO,18596102
P10216	UL32	dna packaging	UniProtKB,GO,18596102
P10217	UL33, TRM2	replication/dna packaging	UniProtKB,GO,18596102
P10218	UL34, NEC2	tegumentation (primary envelopment, nuclear egress)	UniProtKB,GO,18596102
P10219	UL35, SCP	capsid assembly	UniProtKB,GO,18596102
P10220	UL36	capsid assembly, tegumentation (secondary envelopment)	UniProtKB,GO,18596102
P10221	UL37	capsid assembly	UniProtKB,GO,18596102
P10226	UL42	replication	UniProtKB,GO,18596102
P10234	UL50, DUT	replication	UniProtKB,GO,18596102
P10235	UL51	tegumentation, egress	UniProtKB,GO,18596102
P10236	UL52	replication	UniProtKB,GO,18596102
P10238	UL54	replication	UniProtKB,GO,18596102
P32888	UL38, TRX1	capsid assembly	UniProtKB,GO,18596102
* Manually curated sources, for each protein, used to populate the functional annotations in HVint2.0.
